# Supplementary material for: What Role Might Non-Mating Receptors Play in Schizophyllum commune?
Source: J Fungi (Basel). 2021 May 20;7(5):399. doi: 10.3390/jof7050399 (PMC8161036; doi:10.3390/jof7050399)
Supplement: Supplementary file 1 [file jof-07-00399-s001.zip]

Archive with 1 entries (1 files):
- jof-1186064-supplementary.pdf
